# Supplementary material for: UDP-Glucose: A Cereblon-Dependent Glucokinase Protein Degrader
Source: Int J Mol Sci. 2022 Aug 13;23(16):9094. doi: 10.3390/ijms23169094 (PMC9409010; doi:10.3390/ijms23169094)
Supplement: Supplementary file 1 [file ijms-23-09094-s001.zip]

Archive with 1 entries (1 files):
- ijms-1816189-supplementary.pdf
